# Supplementary material for: A new species of Centris ( Centris) (Fabricius) from northeastern Brazil, with taxonomic notes on C. ( C.) pulchra Moure, Oliveira & Viana (Hymenoptera, Apidae)
Source: Zookeys. 2012 Dec 27;(255):49–65. doi: 10.3897/zookeys.255.4303 (PMC3560858; doi:10.3897/zookeys.255.4303)
Supplement: XML Treatment for Pulchra [file zookeys.255.4303-treatment1.xml]

<!DOCTYPE tp:taxon-treatment
  PUBLIC "-//TaxonX//DTD Taxonomic Treatment Publishing DTD v0 20100105//EN" "tax-treatment-NSO.dtd">
<tp:taxon-treatment xmlns:tp="http://www.plazi.org/taxpub"><tp:treatment-meta><mixed-citation publication-type="journal"><person-group><name><surname>Mahlmann</surname><given-names>Thiago</given-names></name><name><surname>de Oliveira</surname><given-names>Favízia Freitas</given-names></name></person-group><article-title>A new species of 
                    <italic>Centris</italic> (
                    <italic>Centris</italic>) (Fabricius) from northeastern Brazil, with taxonomic notes on 
                    <italic>C</italic>. (
                    <italic>C</italic>.) 
                    <italic>pulchra</italic> Moure, Oliveira &amp; Viana (Hymenoptera, Apidae)
                </article-title><source>Zookeys</source><day>27</day><month>12</month><year>2012</year><volume>2012</volume><issue>255</issue><fpage>49</fpage><lpage>65</lpage><pub-id pub-id-type="doi">10.3897/zookeys.255.4303</pub-id></mixed-citation></tp:treatment-meta><tp:nomenclature><tp:taxon-name>
                            <tp:taxon-name-part taxon-name-part-type="group">Pulchra</tp:taxon-name-part>
                        </tp:taxon-name></tp:nomenclature><tp:treatment-sec sec-type="Diagnosis"><title>Diagnosis.</title><p>Herein we propose the <italic>pulchra</italic> species group as a distinct lineage within <italic><tp:taxon-name>Centris</tp:taxon-name></italic> s.str., comprising for the moment two species: <italic><tp:taxon-name>Centris pulchra</tp:taxon-name></italic> and <italic><tp:taxon-name>Centris byrsonimae</tp:taxon-name></italic> sp. n. This species group is characterized by the clypeus largely yellow with two longitudinal dark brown streaks located in the upper half; a narrow band of whitish and dense bristles bordering the posterior border of T2–T4, extended to the sides and narrowed in the middle, but not interrupted; by the maxillary palpus reduced to four palpomeres; the mandibles with five teeth, the most basal substantially smaller and located in the lower inner edge of the mandible; and the secondary basitibial plate yellow, but only slightly elevated (merely inflated), not projecting over the basal plate.
                        </p><p><bold>Comments.</bold> In the identification keys of Ayala (in <xref ref-type="bibr" rid="B9">Michener 2007</xref>) and <xref ref-type="bibr" rid="B18">Silveira et al. (2002)</xref>, the species of the <italic>pulchra</italic> group do not fit well into <italic><tp:taxon-name>Centris</tp:taxon-name></italic> s.str. based on four characters: (1) the maxillary palpus is 5- or 6-segmented, (2) the mandible 3- or 4-toothed, (3) the basitibial plate with a defined secondary plate with sharp projecting margins, and (4) the clypeus with yellow or white markings in the form of an inverted T or Y. Although the <italic>pulchra</italic> group differs in these four characters and indicated in the key as diagnostic for the subgenus <italic><tp:taxon-name>Centris</tp:taxon-name></italic>, <italic><tp:taxon-name>Centris pulchra</tp:taxon-name></italic> and <italic><tp:taxon-name>Centris byrsonimae</tp:taxon-name></italic> sp. n. can be retained there based on the unique character of the subgenus: the long, slender, apical projection of the male gonocoxite, extending parallel to the gonostylus (<xref ref-type="bibr" rid="B9">Michener 2007</xref>); this gonocoxal projection bearing giant branched setae. In regard to parasitism by <italic><tp:taxon-name>Mesonychium asteria</tp:taxon-name></italic> (Smith, 1854) (<tp:taxon-name>Apinae</tp:taxon-name>: <tp:taxon-name>Ericrocidini</tp:taxon-name>) in nests of <italic><tp:taxon-name>Centris pulchra</tp:taxon-name></italic> reported by M.C. Ramos (pers. comm. in <xref ref-type="bibr" rid="B15">Rocha-Filho et al. 2009</xref>), this was probably a mistake. According to Marina C. Ramos (pers. comm. 2012) the parasitism observed was of an unidentified species of <italic><tp:taxon-name>Mesoplia</tp:taxon-name></italic> Lepeletier de Saint Fargeau (<tp:taxon-name>Apinae</tp:taxon-name>: <tp:taxon-name>Ericrocidini</tp:taxon-name>) in nests of <italic><tp:taxon-name>Centris byrsonimae</tp:taxon-name></italic> sp. n. She observed adults of <italic><tp:taxon-name>Mesoplia</tp:taxon-name></italic> sp. emerging from brood cells of <italic><tp:taxon-name>Centris byrsonimae</tp:taxon-name></italic> sp. n. nesting in the ground.<!--PageBreak-->
                        </p></tp:treatment-sec><ref-list><ref id="B9"><mixed-citation xmlns:xlink="http://www.w3.org/1999/xlink" xlink:type="simple"><person-group><name name-style="western"><surname>Michener</surname><given-names>CD</given-names></name></person-group> (<year>2007</year>)<source> The Bees of the World [2nd. Edition] Baltimore: Johns Hopkins University Press. Baltimore, 953pp.</source></mixed-citation></ref><ref id="B18"><mixed-citation xmlns:xlink="http://www.w3.org/1999/xlink" xlink:type="simple"><person-group><name name-style="western"><surname>Silveira</surname><given-names>FA</given-names></name><name name-style="western"><surname>Melo</surname><given-names>GAR</given-names></name><name name-style="western"><surname>Almeida</surname><given-names>EAB</given-names></name></person-group> (<year>2002</year>)<source> Abelhas Brasileiras: Sistemática e Identificação. Belo Horizonte, 253 pp.</source></mixed-citation></ref><ref id="B15"><mixed-citation xmlns:xlink="http://www.w3.org/1999/xlink" xlink:type="simple"><person-group><name name-style="western"><surname>Rocha-Filho</surname><given-names>LC</given-names></name><name name-style="western"><surname>Morato</surname><given-names>EF</given-names></name><name name-style="western"><surname>Melo</surname><given-names>GAR</given-names></name></person-group> (<year>2009</year>)<article-title> New host records of <italic>Aglaomelissa duckei</italic> and a compilation of host associations of Ericrocidini bees (Hymenoptera: Apidae).</article-title><source>Zoologia </source><volume>26</volume>: <fpage>299</fpage>-<lpage>304</lpage>.</mixed-citation></ref></ref-list></tp:taxon-treatment>
