# Supplementary material for: A new species of Centris ( Centris) (Fabricius) from northeastern Brazil, with taxonomic notes on C. ( C.) pulchra Moure, Oliveira & Viana (Hymenoptera, Apidae)
Source: Zookeys. 2012 Dec 27;(255):49–65. doi: 10.3897/zookeys.255.4303 (PMC3560858; doi:10.3897/zookeys.255.4303)
Supplement: XML Treatment for Centris (Centris) byrsonimae [file zookeys.255.4303-treatment2.xml]

<!DOCTYPE tp:taxon-treatment
  PUBLIC "-//TaxonX//DTD Taxonomic Treatment Publishing DTD v0 20100105//EN" "tax-treatment-NSO.dtd">
<tp:taxon-treatment xmlns:tp="http://www.plazi.org/taxpub"><tp:treatment-meta><mixed-citation publication-type="journal"><person-group><name><surname>Mahlmann</surname><given-names>Thiago</given-names></name><name><surname>de Oliveira</surname><given-names>Favízia Freitas</given-names></name></person-group><article-title>A new species of 
                    <italic>Centris</italic> (
                    <italic>Centris</italic>) (Fabricius) from northeastern Brazil, with taxonomic notes on 
                    <italic>C</italic>. (
                    <italic>C</italic>.) 
                    <italic>pulchra</italic> Moure, Oliveira &amp; Viana (Hymenoptera, Apidae)
                </article-title><source>Zookeys</source><day>27</day><month>12</month><year>2012</year><volume>2012</volume><issue>255</issue><fpage>49</fpage><lpage>65</lpage><pub-id pub-id-type="doi">10.3897/zookeys.255.4303</pub-id></mixed-citation></tp:treatment-meta><tp:nomenclature><tp:taxon-name>
                            <tp:taxon-name-part taxon-name-part-type="genus">Centris</tp:taxon-name-part>
                            (<tp:taxon-name-part taxon-name-part-type="subgenus">Centris</tp:taxon-name-part>)
                            <tp:taxon-name-part taxon-name-part-type="species">byrsonimae</tp:taxon-name-part>
                        <object-id xmlns:xlink="http://www.w3.org/1999/xlink" xlink:type="simple">urn:lsid:zoobank.org:act:D05DE772-DC5B-494D-8DA2-B46290F2F52F</object-id>
								<object-id xmlns:xlink="http://www.w3.org/1999/xlink" xlink:type="simple">http://species-id.net/wiki/Centris_byrsonimae</object-id>
								</tp:taxon-name><tp:taxon-authority>Mahlmann &amp; Oliveira</tp:taxon-authority><tp:taxon-status xmlns:xlink="http://www.w3.org/1999/xlink" xlink:type="simple">sp. n.</tp:taxon-status><xref ref-type="fig" rid="F1">Figures 1</xref><xref ref-type="fig" rid="F2">12</xref><xref ref-type="fig" rid="F4">19–22</xref><tp:nomenclature-citation-list><tp:nomenclature-citation><tp:taxon-name>Centris (Paremisia) byrsonimae</tp:taxon-name><comment>; <xref ref-type="bibr" rid="B1">Albuquerque 1986</xref>: 119 [<italic>nomen nudum</italic>]; <xref ref-type="bibr" rid="B2">Albuquerque and Mendonça 1996</xref>: 47, 49, 53 [<italic>nomen nudum</italic>].</comment></tp:nomenclature-citation><tp:nomenclature-citation><tp:taxon-name>Centris byrsonimae</tp:taxon-name><comment>; <xref ref-type="bibr" rid="B14">Ribeiro et al. 2008</xref>: 167 [<italic>nomen nudum</italic>]; <xref ref-type="bibr" rid="B13">Rêgo 2008</xref>: 23 [<italic>nomen nudum</italic>, photo on Murici flower].</comment></tp:nomenclature-citation><tp:nomenclature-citation><tp:taxon-name>Centris</tp:taxon-name><comment> aff. <italic>pulchra</italic>; <xref ref-type="bibr" rid="B17">Rosa 2009</xref>: 65.</comment></tp:nomenclature-citation></tp:nomenclature-citation-list></tp:nomenclature><tp:treatment-sec sec-type="Holotype"><title>Holotype.</title><p>♀, São Luís, MA, Brasil, 15.ix.1984, Albuquerque <italic>Leg</italic>. // Coletada na flor, <italic><tp:taxon-name>Byrsonima crassifolia</tp:taxon-name></italic>: <tp:taxon-name>Malpighiaceae</tp:taxon-name> // Holótipo // <italic><tp:taxon-name>Centris byrsonimae</tp:taxon-name></italic> Moure, 1985, Holotype // <italic><tp:taxon-name>Centris birsonimae</tp:taxon-name></italic> Moure, 1986 // Hr 15:00–16:00 // Holotype ♀ <italic><tp:taxon-name>Centris byrsonimae</tp:taxon-name></italic> Mahlmann &amp; Oliveira, 2012. The specimen is in excellent condition and is deposited in DZUP.
                        </p></tp:treatment-sec><tp:treatment-sec sec-type="Allotype"><title>Allotype.</title><p>♂, Alótipo // Barreirinhas, MA, Brasil, 09.viii.1991, Brito &amp; Mendonça // Pl. N.017, 10–11h // <italic><tp:taxon-name>Centris</tp:taxon-name></italic> sp.2,<italic> C. byrsoni</italic>. Mou. // Allotype ♂ <italic><tp:taxon-name>Centris byrsonimae</tp:taxon-name></italic> Mahlmann &amp; Oliveira, 2012. The specimen is deposited in MZUFBA.
                        </p></tp:treatment-sec><tp:treatment-sec sec-type="Paratypes"><title>Paratypes.</title><p>(13♀♀, 3♂♂): Parátipo // Barreirinhas, MA, Brasil, 19.xi.1991, Brito &amp; Mendonça // Pl. N.006, 9–10h // <italic><tp:taxon-name>Centris byrsonimae</tp:taxon-name></italic> // Coletada em <italic><tp:taxon-name>Banisteriopsis</tp:taxon-name></italic> sp.: <tp:taxon-name>Malpighiaceae</tp:taxon-name> (<bold>1</bold>♀, LEACOL); Parátipo // São Luis, MA, Brasil, 21.x.1984, Albuquerque <italic>Leg</italic>. // Hr. 10:00–11:00 // Moure, 1985, Paratype // Coletada em <italic><tp:taxon-name>Byrsonima crassifolia</tp:taxon-name></italic> (L.) Kunth: <tp:taxon-name>Malpighiaceae</tp:taxon-name> (<bold>1</bold>♀, LEACOL); Parátipo // São Luis, MA, Brasil, 21.x.1984, Albuquerque <italic>Leg</italic>. // Hr. 7:00–8:00 // Paratype // Coletada em <italic><tp:taxon-name>Byrsonima crassifolia</tp:taxon-name></italic> (L.) Kunth: <tp:taxon-name>Malpighiaceae</tp:taxon-name> (<bold>1</bold>♀, LEACOL); Parátipo // São Luis, MA, Brasil, 19.viii.1984, Albuquerque <italic>Leg</italic>. // Hr. 10:00–11:00 // <italic><tp:taxon-name>Centris byrsonimae //</tp:taxon-name></italic> Moure, 1985, Paratype // Coletada em <italic><tp:taxon-name>Byrsonima crassifolia</tp:taxon-name></italic> (L.) Kunth: <tp:taxon-name>Malpighiaceae</tp:taxon-name> (<bold>1</bold>♀, MZUFBA); Parátipo // Ilha de Curupu, MA, Br., 14.viii.1999, Sousa &amp; Martins <italic>Leg</italic>. // Pl.N.006, Hr. 13:14, 62 (<bold>1</bold>♀, LEACOL); Parátipo // Urbano Santos, MA, Brasil, <named-content xmlns:xlink="http://www.w3.org/1999/xlink" content-type="dwc:verbatimCoordinates" xlink:type="simple">03°12'28"S, 43°24'12"W</named-content>, 27.viii.2005, 6:00–7:00, Mendes FN, <italic>Leg</italic>. // 795 // Coletada em <italic><tp:taxon-name>Byrsonima umbellata</tp:taxon-name></italic> Mart. ex A.Juss.: <tp:taxon-name>Malpighiaceae</tp:taxon-name> (<bold>1</bold>♀, LEACOL); Parátipo // Urbano Santos, MA, Brasil, <named-content xmlns:xlink="http://www.w3.org/1999/xlink" content-type="dwc:verbatimCoordinates" xlink:type="simple">03°12'28"S, 43°24'12"W</named-content>, 27.viii.2005, 7:00–8:00, Mendes FN, <italic>Leg</italic>. // 800 // Coletada em <italic><tp:taxon-name>Byrsonima umbellata</tp:taxon-name></italic> Mart. ex A.Juss.: <tp:taxon-name>Malpighiaceae</tp:taxon-name> (<bold>1</bold>♀, LEACOL); Parátipo // Urbano Santos, MA, Brasil, <named-content xmlns:xlink="http://www.w3.org/1999/xlink" content-type="dwc:verbatimCoordinates" xlink:type="simple">03°12'28"S, 43°24'12"W</named-content>, 10.ix.2005, 9:00–10:00, Mendes FN, <italic>Leg</italic>. // 849 // Coletada em <italic><tp:taxon-name>Byrsonima umbellata</tp:taxon-name></italic> Mart. ex A.Juss.: <tp:taxon-name>Malpighiaceae</tp:taxon-name> (<bold>1</bold>♀, MZUFBA); Parátipo // Barreirinhas, MA, Brasil, 09.viii.1991, Brito &amp; Mendonça // Pl. N.017, 10–11h // <italic><tp:taxon-name>Centris</tp:taxon-name></italic> sp.2 // <italic><tp:taxon-name>Centris byrsonimae</tp:taxon-name></italic> Moure, MS, Det. Camargo, 1992 (<bold>1</bold>♂, LEACOL); Parátipo // Barreirinhas, MA, Brasil, 22.viii.1992, Brito &amp; Mendonça // Pl. N.064, 11–12h (<bold>1</bold>♂, LEACOL); Parátipo // Barreirinhas, MA, Brasil, 21.viii.1992, Brito &amp; Mendonça // Pl. N.064, 12–13h (<bold>1</bold>♂, MZUFBA); Parátipo // Brasil, Ceará, Horizonte, 10.ix.2011, Rede Entomológica, 9h, P. Andrade <italic>Leg</italic>. // Coletada na flor, <italic><tp:taxon-name>Anacardium occidentale</tp:taxon-name></italic> L.: <tp:taxon-name>Anacardiaceae</tp:taxon-name> // 544 (<bold>1</bold>♀, <!--PageBreak--><!--PageBreak-->MZUFBA); idem // 546 (<bold>1</bold>♀, MZUFBA); Parátipo // Brasil, Ceará, São Gonçalo do Amarante, Praia do Pecém, xi.2008, T. Mahlmann &amp; Y. <tp:taxon-name>Antonini</tp:taxon-name> <italic>Leg</italic>. // Favízia 001153 (<bold>1</bold>♀, Snow Entomological Collections, University of Kansas Natural History Museum-SEMC, Lawrence, Kansas, USA); Parátipo // Brasil, Bahia, Camaçari, 04.xi.2008, J.F. Rosa e equipe <italic>leg</italic>.//987, Litoral Norte, Ponto 1, 04.xi.2008, 9:20–10:20, <italic><tp:taxon-name>Byrsonima sericea</tp:taxon-name></italic>, Rosa, JF; Monteiro, D; Silva, MD; Oliveira JFL <italic>leg</italic>. // sp.11 (<bold>1</bold>♀, MZUFBA); Parátipo // Brasil, Bahia, Salvador, Abaeté, 05.xi.1996, 11:15hs, B.F. Viana <italic>Leg</italic>. // Coletada na flor: <italic><tp:taxon-name>Byrsonima teopteridifolia</tp:taxon-name></italic> Juss [<italic><tp:taxon-name>Byrsonima microphylla</tp:taxon-name></italic> A.Juss.], Planta Nº1 // Abaeté, SSa, Ba, 5.xi.1996, N, pl:01, 11:15 // 21 // 2330 // Paratype ♀, <italic><tp:taxon-name>Centris pulchra</tp:taxon-name></italic> Moure, Oliveira &amp; Viana, 2003 (<bold>1</bold>♀, MZUFBA). All specimens with the same Paratype yellow labels: Paratype <italic><tp:taxon-name>Centris byrsonimae</tp:taxon-name></italic> Mahlmann &amp; Oliveira, 2012.
                        </p></tp:treatment-sec><tp:treatment-sec sec-type="Diagnosis"><title>Diagnosis.</title><p>This species is quite similar to <italic><tp:taxon-name>Centris (Centris) pulchra</tp:taxon-name></italic> but differs by its smaller body size (ca. 10.6); the largely honey-brown integument (<xref ref-type="fig" rid="F1">Figs. 2, 7</xref>); metallic blue iridescence almost imperceptible on metasomal terga; T1–T5 interlay covered by pale pubescence including the yellowish pubescence, largely golden on apical margin of T5 (<xref ref-type="fig" rid="F1">Fig. 7</xref>); inner surface of probasitarsus with the combs for collecting floral oil, on distal half of posterior margin with three distinct strongly spatulate setae, curved on the inner surface and wider on its apex (<xref ref-type="fig" rid="F1">Fig. 6</xref>); and the gonocoxal projection covered by dense, giant branched setae on the inner surface, forming a distinct fringe of plumose hairs longer than the gonocoxal projection itself (<xref ref-type="fig" rid="F4">Figs. 19–21</xref>).
                        </p></tp:treatment-sec><tp:treatment-sec sec-type="Description"><title>Description.</title><p>♀: <italic>Structure</italic>: Total body length 10.6; forewing length 7.1; head length 2.9, width 4.4; clypeus length 1.3, width 1.8; labrum length 0.7, width 1.2; scape length 0.6; F1 length 0.7; F2 length 0.2; F3 length 0.3; diameter of the anterior ocellus 0.3; ocellocular distance 0.4 (1.1x lateral ocellar diameter); upper interocular distance 2.1; lower interocular distance 2.0; metasomal width 4.2 (measured on T2). Clypeus convex with a smooth bottleneck in upper third from tentorial foveae; labrum semicircular. Maxillary palpus with four palpomeres (<xref ref-type="fig" rid="F1">Fig. 4</xref>), 1st palpomere bulged and 0.5× shorter than subsequent two palpomeres, 4th palpomere much shorter than others (0.3× smaller than 2nd and 3rd). Mandibles with four normal teeth and one internal basal denticle separated from 3rd by a distance equivalent to 2× its length (<xref ref-type="fig" rid="F1">Fig. 1</xref>). Posterior margin of procoxae with a broad process (<xref ref-type="fig" rid="F1">Fig. 5</xref>), projected ventrally over mesepisternum and covered with long plumose pubescence. Basitibial plate with distinct secondary plate, primary plate concave and oval, secondary plate only slightly elevated but not projecting over primary plate; upper pygidial plate relatively long and narrow with its apex away from apex of lower plate by approximately 0.8× SL; inferior plate gently depressed from sides to middle and flat on apical third, ending in a point (<xref ref-type="fig" rid="F1">Fig. 8</xref>).
                        </p><p><italic>Coloration</italic>: Integument predominantly honey brown with metallic blue highlights almost imperceptible on metasoma (<xref ref-type="fig" rid="F1">Fig. 7</xref>); head and mesosoma dark brown, mesoscutellum brownish. Yellow marks: clypeus, except two divergent wide dark brown stripes, located on upper half of clypeus and above separated from each other by distance equivalent to lateral ocellar diameter; labrum; basal 2/3 of mandibles<!--PageBreak-->; malar area; very short narrow triangle on supraclypeal area; paraocular stripe ventrally wider, widest at level of tentorial fovea, narrowing upward and gradually ending at median level of compound eyes; wide stripe on lateroposterior surface of scape; small yellow marks on base of tibiae, most developed on secondary basitibial plate on metatibia; on protibia yellow marks followed by long dorsolateral stripe. Tegulae translucent honey colored; wing membrane slightly yellowish, with little brownish streak in basal third of marginal cell, with very thin arched transverse vein on apical third of first submarginal cell; brown venation slightly yellowish at pterostigma and base of wings; primary basitibial plate honey translucent; metallic blue reflections almost imperceptible on T2–T5.
                        </p><p><italic>Pubescence</italic>: In general pale and yellowish, with mostly whitish hairs as follows: lower surface of face and gena, ventral portion of mesepisterna, metepisterna, propodeum, base of metasoma and sterna; reddish bristles only on inner surface of tarsi, mostly visible on basitarsi; mesepisterna with plumose hairs restricted to upper half, dorsoventral surface covered by simple setae more widely spaced; lower 2/3 of ventral surface of procoxae covered by extremely thick, curved, yellow-whitish setae, decreasing in length toward posterior border, upper portion of procoxae covered by plumose hairs; outer surface of mesocoxae covered by simple bristles, upper margins with plumose hairs 0.5x smaller; probasitarsus with long line of bristles (2× SL) on outer dorsolateral surface, shortening toward apex and interspersed by a dense band of short plumose hairs, inner surface with few short bristles sparsely distributed; inner surface of probasitarsus, on distal half of posterior margin, with combs for collecting floral oils with three distinct and strongly spatulate setae, curved toward inner surface and wider at apex (<xref ref-type="fig" rid="F1">Fig. 6</xref>); outer surface of mesobasitarsus with dense, short, plumose pubescence interspersed with simple bristles longer and sparser; metatibiae and metabasitarsus with thicker, milky white bristles; T2–T4 entirely covered by pale yellow, short and sparse setae, longer and denser on sides of terga and near posterior border, contrasting with hairiness of discal terga but not forming distinct band of yellowish bristles (<xref ref-type="fig" rid="F1">Fig. 7</xref>); apical margin of T5 with long fringe of golden branched bristles (0.5× SL); S2–S5 with dense apical fringe, with hairs of central stripe slightly longer; fringe of S5 curved and with rachis relatively longer.
                        </p><p><italic>Sculpturing</italic>: Dense but of moderate size: on vertex spacing 1/2 of puncture width, with cariniform spaces between punctures, slightly smoother on supraclypeal area; midline of clypeus with integument smooth and polished, interspersed by very few punctures; punctures most evident on the side slopes of clypeus and labrum. Punctures obscured by pilosity on mesosoma and metasoma, mostly fine and spaced on sides of propodeum, and finer and piligerous on terga.
                        </p><p>♂: <italic>Structure</italic>: Total body length 10.8; forewing length 7.7; head length 2.7, width 4.1; clypeus length 1.2, width 1.7; labrum length 0.8, width 1.2; scape length 0.6; F1 length 0.7; F2 length 0.2; F3 length 0.3; diameter of the anterior ocellus 0.3; ocellocular distance 0.3 (1.3× lateral ocellar diameter); upper interocular distance 2.0; lower interocular distance 2.3; metasoma width 4.2 (measured on T2). Similar to female <!--PageBreak-->except as follows: mandibles with three normal teeth and one basal denticle on inner margin; basitibial and pygidial plates absent. S7 and S8 as in <xref ref-type="fig" rid="F4">figure 22</xref>: S7 about as long as wide as measured at base, approximately 2/3 of S8 length and covered by setae on its lateral areas and apex; apical margin of S7 indented; median projection of S8 slightly uniformly tapering to apex; dorsal surface and apical 1/3 of S8 covered by long branched setae, apex covered by simple, shorter erect setae. Genitalia as in <xref ref-type="fig" rid="F4">figures 19–21</xref>: dorsal surface of gonocoxite with small basal edge, internal surface covered by long, dense pilosity; gonocoxal projection covered by dense, long branched setae on inside surface forming distinct fringe of plumose hairs longer than gonocoxal projection itself; gonostylus covered by short setae.
                        </p><p><italic>Coloration</italic>: Metallic blue–greenish reflections more visible than in female at T2–T5 (<xref ref-type="fig" rid="F2">Fig. 12</xref>); clypeus without two divergent dark brown stripes on upper half (<xref ref-type="fig" rid="F2">Fig. 9</xref>).
                        </p><p><italic>Pubescence</italic>: Similar to female but mesepisterna fully covered by dense plumose hairs; ventral surface of pro- and mesocoxae covered by plumose hairs only, procoxae with plumose hairs markedly longer, denser and recurved; probasitarsus without long line of long bristles; inner surface of probasitarsus without combs for collecting floral oils; outer surface of mesobasitarsus without velvet, dense, short plumose pubescence; external surface of metabasitarsus covered by dark-brown setae; base of metapretarsal claws with pair of thin, simple setae almost as long as pretarsal claws; pilosity of T1 denser and longer<!--PageBreak--> than remaining terga; T2–T5 with band of yellowish setae more distinctive and wider than in female (<xref ref-type="fig" rid="F2">Fig. 12</xref>); margin of T5 without long fringe of golden branched bristles.
                        </p><p><italic>Sculpturing</italic>: Midline of clypeus with integument mostly smooth and polished, interspersed by very few punctures.
                        </p></tp:treatment-sec><tp:treatment-sec sec-type="Etymology"><title>Etymology.</title><p>The specific epithet was originally given by Dr. Jesus S. Moure in 1985 when he identified the material collected by Dra. Patrícia Maia C. de Albuquerque for her dissertation, using the generic name of the most common host plant for this bee species (<italic><tp:taxon-name>Byrsonima crassifolia</tp:taxon-name></italic> L. Rich: <tp:taxon-name>Malpighiaceae</tp:taxon-name>). Unfortunately, while Moure placed the name on labels of specimens he never published a description of the species or put into writing those characters from which he based his conclusions. In 2003, after the publication of <italic><tp:taxon-name>Centris pulchra</tp:taxon-name></italic>, Moure invited the second author of the present paper to describe with him this new species after a restudy of all paratypes of <italic><tp:taxon-name>Centris pulchra</tp:taxon-name></italic> and other specimens from Maranhão deposited in LEACOL, including the male specimens, are re-examined. However, Moure died in June 2010 before the paper was completed. Thus, despite the fact that he recognized the novelty of the species, his name is not included as a coauthor given that he did not review or approve any version of this manuscript. Nonetheless, we retained the name he intended as well as the specimen he selected as the holotype. Such an epithet also seems to be a good choice given that it has been used before in the literature.
                        </p></tp:treatment-sec><tp:treatment-sec sec-type="Comments"><title>Comments.</title><p>Although <italic><tp:taxon-name>Centris byrsonimae</tp:taxon-name></italic> sp. n.is quite similar to <italic><tp:taxon-name>Centris pulchra</tp:taxon-name></italic>, it can be differentiated from that species by the integument predominantly honey-brown (mostly dark brown in <italic><tp:taxon-name>Centris pulchra</tp:taxon-name></italic>); <italic><tp:taxon-name>Centris byrsonimae</tp:taxon-name></italic> with metallic blue highlights almost imperceptible on metasomal terga, marked in <italic><tp:taxon-name>Centris pulchra</tp:taxon-name></italic>. The pubescence in general is yellowish, especially on the disc of the terga and the apex of T5, with an apical fringe of golden bristles at the apex of T5; in <italic><tp:taxon-name>Centris byrsonimae</tp:taxon-name></italic> sp. n. T2–T4 are entirely covered by pale, short yellow and sparse setae on the disk of the terga but not forming a distinct band of bristles on the posterior border, while in <italic><tp:taxon-name>Centris pulchra</tp:taxon-name></italic> the discs of T2–T4 are covered by dark-brown setae contrasting with the narrow and dense bands of whitish bristles bordering the posterior edge of the terga extending to the sides and narrowed in the middle, but not interrupted, and contrasting also with the hairiness of the disc of the terga. On the mesepisterna of <italic><tp:taxon-name>Centris byrsonimae</tp:taxon-name></italic> sp. n.the plumose hairs are restricted to the upper half, while in <italic><tp:taxon-name>Centris pulchra</tp:taxon-name></italic> they are distributed on the dorsoventral surface; the lower 2/3 of the ventral surface of the procoxae are covered by extremely thick, curved yellow-whitish setae (the upper portion covered by plumose hairs) in <italic><tp:taxon-name>Centris byrsonimae</tp:taxon-name></italic> sp. n.while in <italic><tp:taxon-name>Centris pulchra</tp:taxon-name></italic> this structure has only plumose hairs; the inner surface of the probasitarsus with secondary combs for collecting floral oils is modified, with three distinct, strongly spatulate setae in <italic><tp:taxon-name>Centris byrsonimae</tp:taxon-name></italic> sp. n.while in <italic><tp:taxon-name>Centris pulchra</tp:taxon-name></italic> these setae are thick but not modified (<xref ref-type="fig" rid="F1">Figs. 6</xref>, <xref ref-type="fig" rid="F3">16</xref>); the pygidial plate of both species is doubled but in <italic><tp:taxon-name>Centris byrsonimae</tp:taxon-name></italic> sp. n.the upper plate is relatively longer (<xref ref-type="fig" rid="F1">Fig. 8</xref>); the lower plate of the pygidial plate is slightly depressed from the sides to the middle and flat on the apical third contrasting with <italic><tp:taxon-name>Centris pulchra</tp:taxon-name></italic> in which this depression is notably more <!--PageBreak-->pronounced and convex in the apical third (<xref ref-type="fig" rid="F3">Fig. 18</xref>). The male of both species are quite similar but in <italic><tp:taxon-name>Centris byrsonimae</tp:taxon-name></italic> sp. n.the pubescence is markedly yellowish while in <italic><tp:taxon-name>Centris pulchra</tp:taxon-name></italic> it is whitish; the metallic highlights are most visible and bluish in <italic><tp:taxon-name>Centris pulchra</tp:taxon-name></italic> and almost imperceptible and greenish in <italic><tp:taxon-name>Centris byrsonimae</tp:taxon-name></italic> sp. n.; the base of the metapretarsal claws have a pair of thin simple setae in <italic><tp:taxon-name>Centris byrsonimae</tp:taxon-name></italic> sp. n.while in <italic><tp:taxon-name>Centris pulchra</tp:taxon-name></italic> there is a tuft of long dense plumose hairs. In addition, the male terminalia is quite different as shown in <xref ref-type="fig" rid="F4">Figures 19–26</xref>.
                        </p><fig id="F1" position="float" orientation="portrait"><label>Figures 1–8.</label><caption><p>Photomicrographs and illustration of female of <italic><tp:taxon-name>Centris (Centris) byrsonimae</tp:taxon-name></italic> Mahlmann &amp; Oliveira sp. n./ <bold>1–3</bold> and <bold>7–8</bold> holotype (DZUP) <bold>5–6</bold> paratype (MZUFBA). <bold>1</bold> Facial aspect <bold>2</bold> Lateral habitus, scale 0.5 cm <bold>3</bold> Dorsal habitus <bold>4</bold> Maxillary palpus <bold>5</bold> Procoxae <bold>6</bold> Probasitarsus with combs for collecting floral oil <bold>7</bold> Metasoma <bold>8</bold> Pygidial plate.</p></caption><graphic xmlns:xlink="http://www.w3.org/1999/xlink" xlink:href="ZooKeys-255-049-g001.jpg" position="float" orientation="portrait" xlink:type="simple"/></fig><fig id="F2" position="float" orientation="portrait"><label>Figures 9–12.</label><caption><p>Photomicrographs of male of <italic><tp:taxon-name>Centris (Centris) byrsonimae</tp:taxon-name></italic> Mahlmann &amp; Oliveira sp. n./ <bold>9–11</bold> allotype (MZUFBA) <bold>12</bold> paratype (MZUFBA) <bold>9</bold> Facial aspect <bold>10</bold> Lateral habitus, scale 0.5 cm <bold>11 </bold>Dorsal habitus <bold>12</bold> Metasoma.</p></caption><graphic xmlns:xlink="http://www.w3.org/1999/xlink" xlink:href="ZooKeys-255-049-g002.jpg" position="float" orientation="portrait" xlink:type="simple"/></fig></tp:treatment-sec><tp:treatment-sec sec-type="Floral records"><title>Floral records.</title><p><xref ref-type="table" rid="T2">Table 2</xref>
                        </p><table-wrap position="float" orientation="portrait" id="T2"><label>Table 2.</label><caption><p>Floral records for <italic><tp:taxon-name>Centris pulchra</tp:taxon-name></italic> (Cp.) and <italic><tp:taxon-name>Centris byrsonimae</tp:taxon-name></italic> sp. n.(Cb.), with respect to the sex of the floral visitor recorded. Botanical classification follows that of the <italic>Flora do Brasil</italic> (<xref ref-type="bibr" rid="B7">2012</xref>).</p></caption><table><tbody><tr><th rowspan="1" colspan="1">Botanic Species</th><th rowspan="1" colspan="1">Cp.</th><th rowspan="1" colspan="1">Cb.</th><th rowspan="1" colspan="1">References</th><th rowspan="1" colspan="1">State</th></tr><tr><td rowspan="1" colspan="5">Anacardiaceae</td></tr><tr><td rowspan="1" colspan="1">Anacardium occidentale L.</td><td rowspan="1" colspan="1">-</td><td rowspan="1" colspan="1">♀</td><td rowspan="1" colspan="1">Paratype label</td><td rowspan="1" colspan="1">CE</td></tr><tr><td rowspan="1" colspan="5">Fabaceae</td></tr><tr><td rowspan="1" colspan="1">Chamaecrista ramosa (Vog.) I &amp; B var. ramosa</td><td rowspan="1" colspan="1">♀</td><td rowspan="1" colspan="1">-</td><td rowspan="1" colspan="1"><xref ref-type="bibr" rid="B11">Moure et al. (2003)</xref>
                                        </td><td rowspan="1" colspan="1">BA</td></tr><tr><td rowspan="1" colspan="1">Galactia remansoana Harms</td><td rowspan="1" colspan="1">?</td><td rowspan="1" colspan="1">-</td><td rowspan="1" colspan="1"><xref ref-type="bibr" rid="B12">Pigozzo and Viana (2010)</xref>
                                        </td><td rowspan="1" colspan="1">BA</td></tr><tr><td rowspan="1" colspan="1">Mimosa xiquexiquensis Barneby</td><td rowspan="1" colspan="1">?</td><td rowspan="1" colspan="1">-</td><td rowspan="1" colspan="1"><xref ref-type="bibr" rid="B16">Rodarte et al. (2008)</xref>
                                        </td><td rowspan="1" colspan="1">BA</td></tr><tr><td rowspan="1" colspan="1">Stylosanthes viscosa (L.) Sw.</td><td rowspan="1" colspan="1">♀</td><td rowspan="1" colspan="1">-</td><td rowspan="1" colspan="1"><xref ref-type="bibr" rid="B11">Moure et al. (2003)</xref>
                                        </td><td rowspan="1" colspan="1">BA</td></tr><tr><td rowspan="1" colspan="4">Krameriaceae</td><td rowspan="1" colspan="1"/></tr><tr><td rowspan="1" colspan="1">Krameria bahiana B. Simpson </td><td rowspan="1" colspan="1">♀♂</td><td rowspan="1" colspan="1">-</td><td rowspan="1" colspan="1"><xref ref-type="bibr" rid="B11">Moure et al. (2003)</xref>
                                        </td><td rowspan="1" colspan="1">BA</td></tr><tr><td rowspan="1" colspan="4">Lamiaceae</td><td rowspan="1" colspan="1"/></tr><tr><td rowspan="1" colspan="1">Eriope blanchetii (Benth.) Harley</td><td rowspan="1" colspan="1">♀</td><td rowspan="1" colspan="1">-</td><td rowspan="1" colspan="1"><xref ref-type="bibr" rid="B11">Moure et al. (2003)</xref>
                                        </td><td rowspan="1" colspan="1">BA</td></tr><tr><td rowspan="1" colspan="4">Lythraceae</td><td rowspan="1" colspan="1"/></tr><tr><td rowspan="1" colspan="1">Cuphea brachiata Koehne</td><td rowspan="1" colspan="1">♀♂</td><td rowspan="1" colspan="1">-</td><td rowspan="1" colspan="1"><xref ref-type="bibr" rid="B11">Moure et al. (2003)</xref>
                                        </td><td rowspan="1" colspan="1">BA</td></tr><tr><td rowspan="1" colspan="4">Malpighiaceae</td><td rowspan="1" colspan="1"/></tr><tr><td rowspan="1" colspan="1">Banisteriopsis sp.</td><td rowspan="1" colspan="1">-</td><td rowspan="1" colspan="1">♀</td><td rowspan="1" colspan="1">Albuquerque 2012 (pers. comm.)</td><td rowspan="1" colspan="1">MA</td></tr><tr><td rowspan="1" colspan="1">Byrsonima blanchetiana Miq.</td><td rowspan="1" colspan="1">?</td><td rowspan="1" colspan="1">-</td><td rowspan="1" colspan="1"><xref ref-type="bibr" rid="B16">Rodarte et al. (2008)</xref>
                                        </td><td rowspan="1" colspan="1">BA</td></tr><tr><td rowspan="1" colspan="1">Byrsonima chrysophylla Kunth</td><td rowspan="1" colspan="1">-</td><td rowspan="1" colspan="1">?</td><td rowspan="1" colspan="1"><xref ref-type="bibr" rid="B2">Ribeiro et al. (2008)</xref></td><td rowspan="1" colspan="1">BA</td></tr><tr><td rowspan="1" colspan="1">Byrsonima crassifolia (L.) Kunth</td><td rowspan="1" colspan="1">-</td><td rowspan="1" colspan="1">♀</td><td rowspan="1" colspan="1"><xref ref-type="bibr" rid="B1">Albuquerque (1986)</xref>
                                        </td><td rowspan="1" colspan="1">MA</td></tr><tr><td rowspan="1" colspan="1">Byrsonima microphylla A.Juss.</td><td rowspan="1" colspan="1">-</td><td rowspan="1" colspan="1">♀</td><td rowspan="1" colspan="1"><xref ref-type="bibr" rid="B11">Moure et al. (2003)</xref>†
                                        </td><td rowspan="1" colspan="1">BA</td></tr><tr><td rowspan="1" colspan="1">Byrsonima sericea DC.</td><td rowspan="1" colspan="1">-</td><td rowspan="1" colspan="1">♀</td><td rowspan="1" colspan="1"><xref ref-type="bibr" rid="B17">Rosa (2009)</xref>‡
                                        </td><td rowspan="1" colspan="1">BA</td></tr><tr><td rowspan="1" colspan="1">Byrsonima umbellata Mart. ex A. Juss.</td><td rowspan="1" colspan="1">-</td><td rowspan="1" colspan="1">♀</td><td rowspan="1" colspan="1">Albuquerque 2012 (pers. comm.)</td><td rowspan="1" colspan="1">MA</td></tr><tr><td rowspan="1" colspan="4">Malvaceae</td><td rowspan="1" colspan="1"/></tr><tr><td rowspan="1" colspan="1">Waltheria cinerescens A.St.-Hil.</td><td rowspan="1" colspan="1">♀♂</td><td rowspan="1" colspan="1">-</td><td rowspan="1" colspan="1"><xref ref-type="bibr" rid="B11">Moure et al. (2003)</xref>
                                        </td><td rowspan="1" colspan="1">BA</td></tr><tr><td rowspan="1" colspan="4">Ochnaceae</td><td rowspan="1" colspan="1"/></tr><tr><td rowspan="1" colspan="1">Ouratea rotundifolia (Gardner) Engl.</td><td rowspan="1" colspan="1">♀</td><td rowspan="1" colspan="1">-</td><td rowspan="1" colspan="1"><xref ref-type="bibr" rid="B11">Moure et al. (2003)</xref>
                                        </td><td rowspan="1" colspan="1">BA</td></tr><tr><td rowspan="1" colspan="4">Turneraceae</td><td rowspan="1" colspan="1"/></tr><tr><td rowspan="1" colspan="1">Turnera calyptrocarpa Urb.</td><td rowspan="1" colspan="1">?</td><td rowspan="1" colspan="1">-</td><td rowspan="1" colspan="1"><xref ref-type="bibr" rid="B16">Rodarte et al. (2008)</xref>
                                        </td><td rowspan="1" colspan="1">BA</td></tr></tbody></table><table-wrap-foot><fn><p><sup>†</sup>Cited as <italic><tp:taxon-name>Byrsonima teopteridifolia</tp:taxon-name></italic> and <italic><tp:taxon-name>Centris pulchra</tp:taxon-name></italic> [<italic>partim</italic>] by <xref ref-type="bibr" rid="B11">Moure et al. (2003)</xref><sup>‡</sup>Cited as <italic><tp:taxon-name>Centris</tp:taxon-name></italic> aff. <italic>pulchra</italic>
                                    </p></fn></table-wrap-foot></table-wrap></tp:treatment-sec><tp:treatment-sec><!--Section generated to contain objects referenced in tp:taxon-treatment.--><fig id="F4" position="float" orientation="portrait"><label>Figures 19–26.</label><caption><p>Photomicrographs of male terminalia of <italic><tp:taxon-name>Centris (Centris) byrsonimae</tp:taxon-name></italic> Mahlmann &amp; Oliveira sp. n.(19–22, allotype/MZUFBA) and <italic><tp:taxon-name>Centris (Centris) pulchra</tp:taxon-name></italic> Moure, Oliveira &amp; Viana 2003 (23–26, additional material/MZUFBA). <bold>19, 23</bold> Genital capsule, dorsal view <bold>20, 24</bold> Genital capsule, lateral view <bold>21, 25</bold> Genital capsule, ventral view <bold>22, 26</bold> Seventh and eighth metasomal sternum.</p></caption><graphic xmlns:xlink="http://www.w3.org/1999/xlink" xlink:href="ZooKeys-255-049-g004.jpg" position="float" orientation="portrait" xlink:type="simple"/></fig><fig id="F3" position="float" orientation="portrait"><label>Figures 13–18.</label><caption><p>Photomicrographs of female of <italic><tp:taxon-name>Centris (Centris) pulchra</tp:taxon-name></italic> Moure, Oliveira &amp; Viana, 2003/ <bold>13–14</bold> and <bold>16–18</bold> paratype (MZUFBA) <bold>15</bold> additional material (MZUFBA). <bold>13</bold> Facial aspect <bold>14</bold> Lateral habitus, scale 0.5 cm <bold>15</bold> Procoxae<bold>16</bold> Probasitarsus with combs for collecting floral oil<bold>17</bold> Metasoma <bold>18</bold> Pygidial plate.</p></caption><graphic xmlns:xlink="http://www.w3.org/1999/xlink" xlink:href="ZooKeys-255-049-g003.jpg" position="float" orientation="portrait" xlink:type="simple"/></fig></tp:treatment-sec><ref-list><ref id="B1"><mixed-citation xmlns:xlink="http://www.w3.org/1999/xlink" xlink:type="simple"><person-group><name name-style="western"><surname>Albuquerque</surname><given-names>PMC</given-names></name></person-group> (<year>1986</year>)<source> O “Murici” (<italic>Byrsonimacrassifolia</italic>, Malpighiaceae) - aspectos históricos, fenologia e abelhas polinizadoras. Graduation thesis, São Luis, Maranhão, Brasil: Universidade Federal do Maranhão.</source></mixed-citation></ref><ref id="B2"><mixed-citation xmlns:xlink="http://www.w3.org/1999/xlink" xlink:type="simple"><person-group><name name-style="western"><surname>Albuquerque</surname><given-names>PMC</given-names></name><name name-style="western"><surname>Mendonça</surname><given-names>JAC</given-names></name></person-group> (<year>1996</year>)<article-title> Anthophoridae (Hymenoptera; Apoidea) e flora associada em uma formação de cerra do no município de Barreirinhas, MA, Brasil.</article-title><source>Acta Amazonica </source><volume>26</volume> (<issue>112</issue>): <fpage>45</fpage>-<lpage>54</lpage>.</mixed-citation></ref><ref id="B14"><mixed-citation xmlns:xlink="http://www.w3.org/1999/xlink" xlink:type="simple"><person-group><name name-style="western"><surname>Ribeiro</surname><given-names>EKMD</given-names></name><name name-style="western"><surname>Rêgo</surname><given-names>MMC</given-names></name><name name-style="western"><surname>Machado</surname><given-names>ICS</given-names></name></person-group> (<year>2008</year>)<article-title> Cargas polínicas de abelhas polinizadoras de <italic>Byrsonima chrysophylla</italic> Kunth. (Malpighiaceae): fidelidade e fontes alternativas de recursos florais.</article-title><source>Acta Botânica Brasilica </source><volume>22</volume> (<issue>1</issue>): <fpage>165</fpage>-<lpage>171</lpage>. doi: <ext-link ext-link-type="uri" xlink:href="http://dx.doi.org/10.1590/S0102-33062008000100017" xlink:type="simple">10.1590/S0102-33062008000100017</ext-link></mixed-citation></ref><ref id="B13"><mixed-citation xmlns:xlink="http://www.w3.org/1999/xlink" xlink:type="simple"><person-group><name name-style="western"><surname>Rêgo</surname><given-names>MMC</given-names></name></person-group> (<year>2008</year>)<source> Pollinators of nance (<italic>Byrsonima crassifolia</italic> L. Rich, Malpighiaceae): Diversity of species, nest building and their sustainable use in agriculture in eastern Amazon.  Ministry of the Environment. (Org.). Pollinators Management in Brazil, Brasilia, 22–25.</source></mixed-citation></ref><ref id="B17"><mixed-citation xmlns:xlink="http://www.w3.org/1999/xlink" xlink:type="simple"><person-group><name name-style="western"><surname>Rosa</surname><given-names>JF</given-names></name></person-group> (<year>2009</year>)<source> Dinâmica espacial na diversidade de abelhas Centridini: oferta de óleos florais como medida da qualidade do habitat. Master thesis, Salvador, Bahia, Brasil: Instituto de Biologia da Universidade Federal da Bahia.</source></mixed-citation></ref><ref id="B7"><mixed-citation xmlns:xlink="http://www.w3.org/1999/xlink" xlink:type="simple"><person-group><name name-style="western"><surname>Flora do Brasil</surname></name></person-group> (<year>2012</year>)<source> Lista de Espécies da Flora do Brasil. <ext-link ext-link-type="uri" xlink:href="http://floradobrasil.jbrj.gov.br/2012/" xlink:type="simple">http://floradobrasil.jbrj.gov.br/2012/</ext-link> [Accessed Oct/04/2012]</source></mixed-citation></ref><ref id="B11"><mixed-citation xmlns:xlink="http://www.w3.org/1999/xlink" xlink:type="simple"><person-group><name name-style="western"><surname>Moure</surname><given-names>JS</given-names></name><name name-style="western"><surname>Oliveira</surname><given-names>FF</given-names></name><name name-style="western"><surname>Viana</surname><given-names>BF</given-names></name></person-group> (<year>2003</year>)<article-title> Descrição de uma espécie nova de <italic>Centris</italic> Fabricius da Bahia, Brasil (Hymenoptera, Apoidea).</article-title><source>Revista Brasileira de Entomologia </source><volume>47</volume> (<issue>4</issue>): <fpage>569</fpage>-<lpage>572</lpage>. doi: <ext-link ext-link-type="uri" xlink:href="http://dx.doi.org/10.1590/S0085-56262003000400006" xlink:type="simple">10.1590/S0085-56262003000400006</ext-link></mixed-citation></ref><ref id="B12"><mixed-citation xmlns:xlink="http://www.w3.org/1999/xlink" xlink:type="simple"><person-group><name name-style="western"><surname>Pigozzo</surname><given-names>CM</given-names></name><name name-style="western"><surname>Viana</surname><given-names>BF</given-names></name></person-group> (<year>2010</year>)<article-title> Estrutura da rede de interações entre flores e abelhas em ambiente de Caatinga.</article-title><source>Oecologia Australis</source><volume>14</volume> (<issue>1</issue>): <fpage>100</fpage>-<lpage>114</lpage>. doi: <ext-link ext-link-type="uri" xlink:href="http://dx.doi.org/10.4257/oeco.2010.1401.04" xlink:type="simple">10.4257/oeco.2010.1401.04</ext-link></mixed-citation></ref><ref id="B16"><mixed-citation xmlns:xlink="http://www.w3.org/1999/xlink" xlink:type="simple"><!--PageBreak--><person-group><name name-style="western"><surname>Rodarte</surname><given-names>ATA</given-names></name><name name-style="western"><surname>Silva</surname><given-names>FO</given-names></name><name name-style="western"><surname>Viana</surname><given-names>BF</given-names></name></person-group> (<year>2008</year>)<source> A flora melitófila de uma área de dunas com vegetação de caatinga, Estado da Bahia, Nordeste do Brasil. Acta Botânica Brasílica, 22, 301–312. </source>doi: <ext-link ext-link-type="uri" xlink:href="http://dx.doi.org/10.1590/S0102-33062008000200001" xlink:type="simple">10.1590/S0102-33062008000200001</ext-link></mixed-citation></ref></ref-list></tp:taxon-treatment>
