# Supplementary material for: A new species of Centris ( Centris) (Fabricius) from northeastern Brazil, with taxonomic notes on C. ( C.) pulchra Moure, Oliveira & Viana (Hymenoptera, Apidae)
Source: Zookeys. 2012 Dec 27;(255):49–65. doi: 10.3897/zookeys.255.4303 (PMC3560858; doi:10.3897/zookeys.255.4303)
Supplement: XML Treatment for Centris (Centris) pulchra [file zookeys.255.4303-treatment3.xml]

<!DOCTYPE tp:taxon-treatment
  PUBLIC "-//TaxonX//DTD Taxonomic Treatment Publishing DTD v0 20100105//EN" "tax-treatment-NSO.dtd">
<tp:taxon-treatment xmlns:tp="http://www.plazi.org/taxpub"><tp:treatment-meta><mixed-citation publication-type="journal"><person-group><name><surname>Mahlmann</surname><given-names>Thiago</given-names></name><name><surname>de Oliveira</surname><given-names>Favízia Freitas</given-names></name></person-group><article-title>A new species of 
                    <italic>Centris</italic> (
                    <italic>Centris</italic>) (Fabricius) from northeastern Brazil, with taxonomic notes on 
                    <italic>C</italic>. (
                    <italic>C</italic>.) 
                    <italic>pulchra</italic> Moure, Oliveira &amp; Viana (Hymenoptera, Apidae)
                </article-title><source>Zookeys</source><day>27</day><month>12</month><year>2012</year><volume>2012</volume><issue>255</issue><fpage>49</fpage><lpage>65</lpage><pub-id pub-id-type="doi">10.3897/zookeys.255.4303</pub-id></mixed-citation></tp:treatment-meta><tp:nomenclature><tp:taxon-name>
                            <tp:taxon-name-part taxon-name-part-type="genus">Centris</tp:taxon-name-part>
                            (<tp:taxon-name-part taxon-name-part-type="subgenus">Centris</tp:taxon-name-part>)
                            <tp:taxon-name-part taxon-name-part-type="species">pulchra</tp:taxon-name-part>
                        <object-id xmlns:xlink="http://www.w3.org/1999/xlink" xlink:type="simple">http://species-id.net/wiki/Centris_pulchra</object-id>
								</tp:taxon-name><tp:taxon-authority>Moure, Oliveira &amp; Viana, 2003</tp:taxon-authority><xref ref-type="fig" rid="F3">Figures 13–18</xref><xref ref-type="fig" rid="F4">23–26</xref><tp:nomenclature-citation-list><tp:nomenclature-citation><tp:taxon-name>Centris (Centris) pulchra</tp:taxon-name><comment> Moure, Oliveira &amp; Viana, 2003 [<italic>partim</italic>]; <xref ref-type="bibr" rid="B15">Rocha-Filho et al. 2009</xref>: 301 [parasitism record, in error]; <xref ref-type="bibr" rid="B12">Pigozzo and Viana 2010</xref>: 105, 109 [floral record]; <xref ref-type="bibr" rid="B24">Vivallo and Zanella 2012</xref>: 5, 7, 9, 11, 12 [key, <italic>partim</italic>]; <xref ref-type="bibr" rid="B10">Moure et al. 2012</xref> [catalogue].</comment></tp:nomenclature-citation><tp:nomenclature-citation><tp:taxon-name>Centris (Paremisia) pulchra</tp:taxon-name><comment>; <xref ref-type="bibr" rid="B20">Viana 1999</xref>: 638 [checklist, <italic>nomen nudum</italic>]; <xref ref-type="bibr" rid="B21">Viana and Santos 2002</xref>: 147 [<italic>nomen nudum</italic>, <italic>partim</italic>]; <xref ref-type="bibr" rid="B22">Viana and Kleinert 2005</xref>: 7 [checklist, <italic>partim</italic>]; <xref ref-type="bibr" rid="B23">Viana and Kleinert 2006</xref>: 58 [floral records, <italic>partim</italic>]; <xref ref-type="bibr" rid="B16">Rodarte et al. 2008</xref>: 307 [floral records].</comment></tp:nomenclature-citation></tp:nomenclature-citation-list></tp:nomenclature><tp:treatment-sec sec-type="Remarks"><title>Remarks.</title><p>One female specimen originally designated by <xref ref-type="bibr" rid="B11">Moure et al. (2003)</xref> as paratype of <italic><tp:taxon-name>Centris pulchra</tp:taxon-name></italic> is actually an individual of the species described above as <italic><tp:taxon-name>Centris byrsonimae</tp:taxon-name></italic> sp. n.and is selected as a paratype of that species (Parátipo ♀ // Brasil, Bahia, Salvador, Abaeté, 05.xi.1996, 11:15hs, B.F. Viana <italic>Leg</italic>. // Coletada na flor: <italic><tp:taxon-name>Byrsonima teopteridifolia</tp:taxon-name></italic> Juss, Planta Nº1 // Abaeté, SSa, Ba, 5.xi.1996, N, pl:01, 11:15 // 21 // 2330 // Paratype ♀, <italic><tp:taxon-name>Centris pulchra</tp:taxon-name></italic> Moure, Oliveira &amp; Viana, 2003). For this female paratype a mistake was made in reporting the identification of the host plant in the original description. The plant identification was subsequently corrected by the specialist who first identified the botanical species considered presently as <italic><tp:taxon-name>Byrsonima microphylla</tp:taxon-name></italic> A.Juss. (F.O. da Silva and B.F Viana 2012, pers. comm.). <xref ref-type="bibr" rid="B11">Moure et al. (2003)</xref> listed six male paratypes, probably a typographic mistake due the fact that one specimen with the label (Parátipo // Brasil, Bahia, Salvador, Abaeté, 11.ix.1996, 13:35hs, B.F. Viana <italic>Leg</italic>. // Coletada na flor: <italic><tp:taxon-name>Waltheria cinerescens</tp:taxon-name></italic> St. Hil, Planta Nº22 // Abaeté, SSa, Ba, 11.ix.1996, N, pl:22, 13:35 // 21, ♂ // 2319 // Paratype ♂, <italic><tp:taxon-name>Centris pulchra</tp:taxon-name></italic> Moure, Oliveira &amp; Viana, 2003) is a male, giving a total of 22♀♀ and 7♂♂ paratypes for <italic><tp:taxon-name>Centris pulchra</tp:taxon-name></italic> in MZUFBA. Two other typographic mistakes were observed about the labels as recorded in the original description of <italic><tp:taxon-name>Centris pulchra</tp:taxon-name></italic>. The data for these two paratypes are corrected here: (Parátipo // Brasil, Bahia, Salvador, Abaeté, 01.ix.1996, 12:20hs, B.F. Viana <italic>Leg</italic>. // Coletada na flor: <italic><tp:taxon-name>Eriope blanchetii</tp:taxon-name></italic> (Benth) Harley, Planta Nº10 // Abaeté, SSa, Ba, 01.ix.1996, N, pl:10, 12:20 // 21 // 2328 // Paratype ♀, <italic><tp:taxon-name>Centris pulchra</tp:taxon-name></italic> Moure, Oliveira &amp; Viana, 2003) and (Parátipo // Brasil, Bahia, Salvador, Abaeté, 13.iv.1996, 14:20hs, B.F. Viana <italic>Leg</italic>. // Coletada na flor: <italic><tp:taxon-name>Cuphea branchiata</tp:taxon-name></italic> Koehne, Planta Nº3 // Abaeté, SSa, Ba, 13.iv.1996, N, pl:03, 14:20 // 21, ♂ // 2317 // Paratype ♂, <italic><tp:taxon-name>Centris pulchra</tp:taxon-name></italic> Moure, Oliveira &amp; Viana, 2003).
                        </p></tp:treatment-sec><tp:treatment-sec sec-type="Diagnosis"><title>Diagnosis.</title><p>Total body length 13.9. Integument brown-blackish, except legs and metasoma ferruginous; metallic blue highlights on T2 – T5, mostly marked on T5 (<xref ref-type="fig" rid="F3">Fig. 17</xref>); distal edge of terga with a band of whitish setae; most part of basal area of T2–T4 with black bristles. Inner surface of probasitarsus with combs for collecting floral oil, on distal half of posterior margin, with setae unmodified (<xref ref-type="fig" rid="F3">Fig. 16</xref>). Male geni<!--PageBreak-->talia with pubescence relatively spaced, apical projection of gonocoxite with a fringe of short, unbranched bristles, about 1/2 length of projection itself (23–25).
                        </p><p>Male S7, S8 and genitalia as in <xref ref-type="fig" rid="F4">figures 23–26</xref>: S7 notably wider than long, approximately 1/5 of length of S8; edge of S7 strongly angular, forming two distinct lobes, these covered with erect bristles; median projection of S8 with a strong median strangulation, apical 1/3 enlarged; dorsal surface of S8 covered by erect bristles, apical 1/3 covered by longer branched bristles curved laterally, apex with shorter simple erect bristles. Dorsal surface of gonocoxite with a large basal edge strongly keeled,<!--PageBreak--> internal border covered by short dense pilosity; apical projection of gonocoxite relatively short, its apex distant from gonostylus apex and covered internally by a fringe of simple setae shorter than projection; gonostylus covered by short bristles sparsely distributed (<xref ref-type="fig" rid="F4">Figures 23</xref>–25).
                        </p><fig id="F3" position="float" orientation="portrait"><label>Figures 13–18.</label><caption><p>Photomicrographs of female of <italic><tp:taxon-name>Centris (Centris) pulchra</tp:taxon-name></italic> Moure, Oliveira &amp; Viana, 2003/ <bold>13–14</bold> and <bold>16–18</bold> paratype (MZUFBA) <bold>15</bold> additional material (MZUFBA). <bold>13</bold> Facial aspect <bold>14</bold> Lateral habitus, scale 0.5 cm <bold>15</bold> Procoxae<bold>16</bold> Probasitarsus with combs for collecting floral oil<bold>17</bold> Metasoma <bold>18</bold> Pygidial plate.</p></caption><graphic xmlns:xlink="http://www.w3.org/1999/xlink" xlink:href="ZooKeys-255-049-g003.jpg" position="float" orientation="portrait" xlink:type="simple"/></fig><fig id="F4" position="float" orientation="portrait"><label>Figures 19–26.</label><caption><p>Photomicrographs of male terminalia of <italic><tp:taxon-name>Centris (Centris) byrsonimae</tp:taxon-name></italic> Mahlmann &amp; Oliveira sp. n.(19–22, allotype/MZUFBA) and <italic><tp:taxon-name>Centris (Centris) pulchra</tp:taxon-name></italic> Moure, Oliveira &amp; Viana 2003 (23–26, additional material/MZUFBA). <bold>19, 23</bold> Genital capsule, dorsal view <bold>20, 24</bold> Genital capsule, lateral view <bold>21, 25</bold> Genital capsule, ventral view <bold>22, 26</bold> Seventh and eighth metasomal sternum.</p></caption><graphic xmlns:xlink="http://www.w3.org/1999/xlink" xlink:href="ZooKeys-255-049-g004.jpg" position="float" orientation="portrait" xlink:type="simple"/></fig></tp:treatment-sec><tp:treatment-sec sec-type="Floral records"><title>Floral records. </title><p><xref ref-type="table" rid="T2">Table 2</xref>
                        </p></tp:treatment-sec><tp:treatment-sec><!--Section generated to contain objects referenced in tp:taxon-treatment.--><table-wrap position="float" orientation="portrait" id="T2"><label>Table 2.</label><caption><p>Floral records for <italic><tp:taxon-name>Centris pulchra</tp:taxon-name></italic> (Cp.) and <italic><tp:taxon-name>Centris byrsonimae</tp:taxon-name></italic> sp. n.(Cb.), with respect to the sex of the floral visitor recorded. Botanical classification follows that of the <italic>Flora do Brasil</italic> (<xref ref-type="bibr" rid="B7">2012</xref>).</p></caption><table><tbody><tr><th rowspan="1" colspan="1">Botanic Species</th><th rowspan="1" colspan="1">Cp.</th><th rowspan="1" colspan="1">Cb.</th><th rowspan="1" colspan="1">References</th><th rowspan="1" colspan="1">State</th></tr><tr><td rowspan="1" colspan="5">Anacardiaceae</td></tr><tr><td rowspan="1" colspan="1">Anacardium occidentale L.</td><td rowspan="1" colspan="1">-</td><td rowspan="1" colspan="1">♀</td><td rowspan="1" colspan="1">Paratype label</td><td rowspan="1" colspan="1">CE</td></tr><tr><td rowspan="1" colspan="5">Fabaceae</td></tr><tr><td rowspan="1" colspan="1">Chamaecrista ramosa (Vog.) I &amp; B var. ramosa</td><td rowspan="1" colspan="1">♀</td><td rowspan="1" colspan="1">-</td><td rowspan="1" colspan="1"><xref ref-type="bibr" rid="B11">Moure et al. (2003)</xref>
                                        </td><td rowspan="1" colspan="1">BA</td></tr><tr><td rowspan="1" colspan="1">Galactia remansoana Harms</td><td rowspan="1" colspan="1">?</td><td rowspan="1" colspan="1">-</td><td rowspan="1" colspan="1"><xref ref-type="bibr" rid="B12">Pigozzo and Viana (2010)</xref>
                                        </td><td rowspan="1" colspan="1">BA</td></tr><tr><td rowspan="1" colspan="1">Mimosa xiquexiquensis Barneby</td><td rowspan="1" colspan="1">?</td><td rowspan="1" colspan="1">-</td><td rowspan="1" colspan="1"><xref ref-type="bibr" rid="B16">Rodarte et al. (2008)</xref>
                                        </td><td rowspan="1" colspan="1">BA</td></tr><tr><td rowspan="1" colspan="1">Stylosanthes viscosa (L.) Sw.</td><td rowspan="1" colspan="1">♀</td><td rowspan="1" colspan="1">-</td><td rowspan="1" colspan="1"><xref ref-type="bibr" rid="B11">Moure et al. (2003)</xref>
                                        </td><td rowspan="1" colspan="1">BA</td></tr><tr><td rowspan="1" colspan="4">Krameriaceae</td><td rowspan="1" colspan="1"/></tr><tr><td rowspan="1" colspan="1">Krameria bahiana B. Simpson </td><td rowspan="1" colspan="1">♀♂</td><td rowspan="1" colspan="1">-</td><td rowspan="1" colspan="1"><xref ref-type="bibr" rid="B11">Moure et al. (2003)</xref>
                                        </td><td rowspan="1" colspan="1">BA</td></tr><tr><td rowspan="1" colspan="4">Lamiaceae</td><td rowspan="1" colspan="1"/></tr><tr><td rowspan="1" colspan="1">Eriope blanchetii (Benth.) Harley</td><td rowspan="1" colspan="1">♀</td><td rowspan="1" colspan="1">-</td><td rowspan="1" colspan="1"><xref ref-type="bibr" rid="B11">Moure et al. (2003)</xref>
                                        </td><td rowspan="1" colspan="1">BA</td></tr><tr><td rowspan="1" colspan="4">Lythraceae</td><td rowspan="1" colspan="1"/></tr><tr><td rowspan="1" colspan="1">Cuphea brachiata Koehne</td><td rowspan="1" colspan="1">♀♂</td><td rowspan="1" colspan="1">-</td><td rowspan="1" colspan="1"><xref ref-type="bibr" rid="B11">Moure et al. (2003)</xref>
                                        </td><td rowspan="1" colspan="1">BA</td></tr><tr><td rowspan="1" colspan="4">Malpighiaceae</td><td rowspan="1" colspan="1"/></tr><tr><td rowspan="1" colspan="1">Banisteriopsis sp.</td><td rowspan="1" colspan="1">-</td><td rowspan="1" colspan="1">♀</td><td rowspan="1" colspan="1">Albuquerque 2012 (pers. comm.)</td><td rowspan="1" colspan="1">MA</td></tr><tr><td rowspan="1" colspan="1">Byrsonima blanchetiana Miq.</td><td rowspan="1" colspan="1">?</td><td rowspan="1" colspan="1">-</td><td rowspan="1" colspan="1"><xref ref-type="bibr" rid="B16">Rodarte et al. (2008)</xref>
                                        </td><td rowspan="1" colspan="1">BA</td></tr><tr><td rowspan="1" colspan="1">Byrsonima chrysophylla Kunth</td><td rowspan="1" colspan="1">-</td><td rowspan="1" colspan="1">?</td><td rowspan="1" colspan="1"><xref ref-type="bibr" rid="B2">Ribeiro et al. (2008)</xref></td><td rowspan="1" colspan="1">BA</td></tr><tr><td rowspan="1" colspan="1">Byrsonima crassifolia (L.) Kunth</td><td rowspan="1" colspan="1">-</td><td rowspan="1" colspan="1">♀</td><td rowspan="1" colspan="1"><xref ref-type="bibr" rid="B1">Albuquerque (1986)</xref>
                                        </td><td rowspan="1" colspan="1">MA</td></tr><tr><td rowspan="1" colspan="1">Byrsonima microphylla A.Juss.</td><td rowspan="1" colspan="1">-</td><td rowspan="1" colspan="1">♀</td><td rowspan="1" colspan="1"><xref ref-type="bibr" rid="B11">Moure et al. (2003)</xref>†
                                        </td><td rowspan="1" colspan="1">BA</td></tr><tr><td rowspan="1" colspan="1">Byrsonima sericea DC.</td><td rowspan="1" colspan="1">-</td><td rowspan="1" colspan="1">♀</td><td rowspan="1" colspan="1"><xref ref-type="bibr" rid="B17">Rosa (2009)</xref>‡
                                        </td><td rowspan="1" colspan="1">BA</td></tr><tr><td rowspan="1" colspan="1">Byrsonima umbellata Mart. ex A. Juss.</td><td rowspan="1" colspan="1">-</td><td rowspan="1" colspan="1">♀</td><td rowspan="1" colspan="1">Albuquerque 2012 (pers. comm.)</td><td rowspan="1" colspan="1">MA</td></tr><tr><td rowspan="1" colspan="4">Malvaceae</td><td rowspan="1" colspan="1"/></tr><tr><td rowspan="1" colspan="1">Waltheria cinerescens A.St.-Hil.</td><td rowspan="1" colspan="1">♀♂</td><td rowspan="1" colspan="1">-</td><td rowspan="1" colspan="1"><xref ref-type="bibr" rid="B11">Moure et al. (2003)</xref>
                                        </td><td rowspan="1" colspan="1">BA</td></tr><tr><td rowspan="1" colspan="4">Ochnaceae</td><td rowspan="1" colspan="1"/></tr><tr><td rowspan="1" colspan="1">Ouratea rotundifolia (Gardner) Engl.</td><td rowspan="1" colspan="1">♀</td><td rowspan="1" colspan="1">-</td><td rowspan="1" colspan="1"><xref ref-type="bibr" rid="B11">Moure et al. (2003)</xref>
                                        </td><td rowspan="1" colspan="1">BA</td></tr><tr><td rowspan="1" colspan="4">Turneraceae</td><td rowspan="1" colspan="1"/></tr><tr><td rowspan="1" colspan="1">Turnera calyptrocarpa Urb.</td><td rowspan="1" colspan="1">?</td><td rowspan="1" colspan="1">-</td><td rowspan="1" colspan="1"><xref ref-type="bibr" rid="B16">Rodarte et al. (2008)</xref>
                                        </td><td rowspan="1" colspan="1">BA</td></tr></tbody></table><table-wrap-foot><fn><p><sup>†</sup>Cited as <italic><tp:taxon-name>Byrsonima teopteridifolia</tp:taxon-name></italic> and <italic><tp:taxon-name>Centris pulchra</tp:taxon-name></italic> [<italic>partim</italic>] by <xref ref-type="bibr" rid="B11">Moure et al. (2003)</xref><sup>‡</sup>Cited as <italic><tp:taxon-name>Centris</tp:taxon-name></italic> aff. <italic>pulchra</italic>
                                    </p></fn></table-wrap-foot></table-wrap></tp:treatment-sec><ref-list><ref id="B15"><mixed-citation xmlns:xlink="http://www.w3.org/1999/xlink" xlink:type="simple"><person-group><name name-style="western"><surname>Rocha-Filho</surname><given-names>LC</given-names></name><name name-style="western"><surname>Morato</surname><given-names>EF</given-names></name><name name-style="western"><surname>Melo</surname><given-names>GAR</given-names></name></person-group> (<year>2009</year>)<article-title> New host records of <italic>Aglaomelissa duckei</italic> and a compilation of host associations of Ericrocidini bees (Hymenoptera: Apidae).</article-title><source>Zoologia </source><volume>26</volume>: <fpage>299</fpage>-<lpage>304</lpage>.</mixed-citation></ref><ref id="B12"><mixed-citation xmlns:xlink="http://www.w3.org/1999/xlink" xlink:type="simple"><person-group><name name-style="western"><surname>Pigozzo</surname><given-names>CM</given-names></name><name name-style="western"><surname>Viana</surname><given-names>BF</given-names></name></person-group> (<year>2010</year>)<article-title> Estrutura da rede de interações entre flores e abelhas em ambiente de Caatinga.</article-title><source>Oecologia Australis</source><volume>14</volume> (<issue>1</issue>): <fpage>100</fpage>-<lpage>114</lpage>. doi: <ext-link ext-link-type="uri" xlink:href="http://dx.doi.org/10.4257/oeco.2010.1401.04" xlink:type="simple">10.4257/oeco.2010.1401.04</ext-link></mixed-citation></ref><ref id="B24"><mixed-citation xmlns:xlink="http://www.w3.org/1999/xlink" xlink:type="simple"><person-group><name name-style="western"><surname>Vivallo</surname><given-names>F</given-names></name><name name-style="western"><surname>Zanella</surname><given-names>FCV</given-names></name></person-group> (<year>2012</year>)<article-title> A new species of <italic>Centris</italic> (<italic>Paracentris</italic>) Cameron, 1903 from northeastern Brazil, with a key for the <italic>Centris</italic> species of the Caatinga region (Hymenoptera: Apidae).</article-title><source>Zootaxa </source><volume>3298</volume>: <fpage>1</fpage>-<lpage>16</lpage>.</mixed-citation></ref><ref id="B10"><mixed-citation xmlns:xlink="http://www.w3.org/1999/xlink" xlink:type="simple"><person-group><name name-style="western"><surname>Moure</surname><given-names>JS</given-names></name><name name-style="western"><surname>Melo</surname><given-names>GAR</given-names></name><name name-style="western"><surname>Vivallo</surname><given-names>F</given-names></name></person-group> (<year>2012</year>)<source> Centridini Cockerell &amp; Cockerell, 1901. In: Moure JS, Urban D, Melo GAR (Eds.) Catalogue of Bees (Hymenoptera, Apoidea) in the Neotropical Region, online version. <ext-link ext-link-type="uri" xlink:href="http://www.moure.cria.org.br/catalogue" xlink:type="simple">http://www.moure.cria.org.br/catalogue</ext-link> [Accessed Aug/13/2012]</source></mixed-citation></ref><ref id="B20"><mixed-citation xmlns:xlink="http://www.w3.org/1999/xlink" xlink:type="simple"><person-group><name name-style="western"><surname>Viana</surname><given-names>BF</given-names></name></person-group> (<year>1999</year>)<source> A comunidade de abelhas (Hymenoptera: Apoidea) das dunas interiores do Rio São Francisco, Bahia, Brasil. Anais da Sociedade Entomológica Brasileira, 28, 635–645. </source>doi: <ext-link ext-link-type="uri" xlink:href="http://dx.doi.org/10.1590/S0301-80591999000400006" xlink:type="simple">10.1590/S0301-80591999000400006</ext-link></mixed-citation></ref><ref id="B21"><mixed-citation xmlns:xlink="http://www.w3.org/1999/xlink" xlink:type="simple"><person-group><name name-style="western"><surname>Viana</surname><given-names>BF</given-names></name><name name-style="western"><surname>Alves</surname><given-names>dos Santos I</given-names></name></person-group> (<year>2002</year>)<source> Bee diversity of the coastal sand dunes of Brazil. In: Kevan P, Imperatriz Fonseca VL (Eds) Pollinating Bees, The Conservation Link Between Agriculture and Nature, Ministry of Environment, Brasília, 135–153.</source></mixed-citation></ref><ref id="B22"><mixed-citation xmlns:xlink="http://www.w3.org/1999/xlink" xlink:type="simple"><person-group><name name-style="western"><surname>Viana</surname><given-names>BF</given-names></name><name name-style="western"><surname>Kleinert</surname><given-names>AMP</given-names></name></person-group> (<year>2005</year>)<source> A community of flower-visiting bees (Hymenoptera: Apoidea) in the coastal sand dunes of northeastern Brazil. Biota Neotropica 5(2). <ext-link ext-link-type="uri" xlink:href="http://www.biotaneotropica.org.br/v5n2/pt/abstract?article+BN00305022005" xlink:type="simple">http://www.biotaneotropica.org.br/v5n2/pt/abstract?article+BN00305022005</ext-link></source></mixed-citation></ref><ref id="B23"><mixed-citation xmlns:xlink="http://www.w3.org/1999/xlink" xlink:type="simple"><person-group><name name-style="western"><surname>Viana</surname><given-names>BF</given-names></name><name name-style="western"><surname>Kleinert</surname><given-names>AMP</given-names></name></person-group> (<year>2006</year>)<article-title> Structure of bee-flower system in the coastal sand dune of Abaeté, northeastern Brazil.</article-title><source>Revista Brasileira de Entomologia </source><volume>50</volume> (<issue>1</issue>): <fpage>53</fpage>-<lpage>63</lpage>. doi: <ext-link ext-link-type="uri" xlink:href="http://dx.doi.org/10.1590/S0085-56262006000100008" xlink:type="simple">10.1590/S0085-56262006000100008</ext-link></mixed-citation></ref><ref id="B16"><mixed-citation xmlns:xlink="http://www.w3.org/1999/xlink" xlink:type="simple"><!--PageBreak--><person-group><name name-style="western"><surname>Rodarte</surname><given-names>ATA</given-names></name><name name-style="western"><surname>Silva</surname><given-names>FO</given-names></name><name name-style="western"><surname>Viana</surname><given-names>BF</given-names></name></person-group> (<year>2008</year>)<source> A flora melitófila de uma área de dunas com vegetação de caatinga, Estado da Bahia, Nordeste do Brasil. Acta Botânica Brasílica, 22, 301–312. </source>doi: <ext-link ext-link-type="uri" xlink:href="http://dx.doi.org/10.1590/S0102-33062008000200001" xlink:type="simple">10.1590/S0102-33062008000200001</ext-link></mixed-citation></ref><ref id="B11"><mixed-citation xmlns:xlink="http://www.w3.org/1999/xlink" xlink:type="simple"><person-group><name name-style="western"><surname>Moure</surname><given-names>JS</given-names></name><name name-style="western"><surname>Oliveira</surname><given-names>FF</given-names></name><name name-style="western"><surname>Viana</surname><given-names>BF</given-names></name></person-group> (<year>2003</year>)<article-title> Descrição de uma espécie nova de <italic>Centris</italic> Fabricius da Bahia, Brasil (Hymenoptera, Apoidea).</article-title><source>Revista Brasileira de Entomologia </source><volume>47</volume> (<issue>4</issue>): <fpage>569</fpage>-<lpage>572</lpage>. doi: <ext-link ext-link-type="uri" xlink:href="http://dx.doi.org/10.1590/S0085-56262003000400006" xlink:type="simple">10.1590/S0085-56262003000400006</ext-link></mixed-citation></ref><ref id="B7"><mixed-citation xmlns:xlink="http://www.w3.org/1999/xlink" xlink:type="simple"><person-group><name name-style="western"><surname>Flora do Brasil</surname></name></person-group> (<year>2012</year>)<source> Lista de Espécies da Flora do Brasil. <ext-link ext-link-type="uri" xlink:href="http://floradobrasil.jbrj.gov.br/2012/" xlink:type="simple">http://floradobrasil.jbrj.gov.br/2012/</ext-link> [Accessed Oct/04/2012]</source></mixed-citation></ref><ref id="B2"><mixed-citation xmlns:xlink="http://www.w3.org/1999/xlink" xlink:type="simple"><person-group><name name-style="western"><surname>Albuquerque</surname><given-names>PMC</given-names></name><name name-style="western"><surname>Mendonça</surname><given-names>JAC</given-names></name></person-group> (<year>1996</year>)<article-title> Anthophoridae (Hymenoptera; Apoidea) e flora associada em uma formação de cerra do no município de Barreirinhas, MA, Brasil.</article-title><source>Acta Amazonica </source><volume>26</volume> (<issue>112</issue>): <fpage>45</fpage>-<lpage>54</lpage>.</mixed-citation></ref><ref id="B1"><mixed-citation xmlns:xlink="http://www.w3.org/1999/xlink" xlink:type="simple"><person-group><name name-style="western"><surname>Albuquerque</surname><given-names>PMC</given-names></name></person-group> (<year>1986</year>)<source> O “Murici” (<italic>Byrsonimacrassifolia</italic>, Malpighiaceae) - aspectos históricos, fenologia e abelhas polinizadoras. Graduation thesis, São Luis, Maranhão, Brasil: Universidade Federal do Maranhão.</source></mixed-citation></ref><ref id="B17"><mixed-citation xmlns:xlink="http://www.w3.org/1999/xlink" xlink:type="simple"><person-group><name name-style="western"><surname>Rosa</surname><given-names>JF</given-names></name></person-group> (<year>2009</year>)<source> Dinâmica espacial na diversidade de abelhas Centridini: oferta de óleos florais como medida da qualidade do habitat. Master thesis, Salvador, Bahia, Brasil: Instituto de Biologia da Universidade Federal da Bahia.</source></mixed-citation></ref></ref-list></tp:taxon-treatment>
